# Supplementary material for: Colchicine Suppresses Adipogenic Differentiation of Mesenchymal Stem Cells: Implications for Bone Adiposity Control
Source: Pharmaceutics. 2026 Jan 16;18(1):119. doi: 10.3390/pharmaceutics18010119 (PMC12844964; doi:10.3390/pharmaceutics18010119)
Supplement: Supplementary file 1 [file pharmaceutics-18-00119-s001.zip]

Archive with 1 entries (1 files):
- pharmaceutics-4091094-SupplementaryMaterials.pdf
